# Supplementary material for: Genome-Wide Association Study and Gene Expression Analysis Identifies CD84 as a Predictor of Response to Etanercept Therapy in Rheumatoid Arthritis
Source: PLoS Genet. 2013 Mar 28;9(3):e1003394. doi: 10.1371/journal.pgen.1003394 (PMC3610685; doi:10.1371/journal.pgen.1003394)
Supplement: Table S3 — GWAS results for all SNPs achieving P<10−6 from any analysis. (XLS) [file pgen.1003394.s008.xls]

## Sheet: top SNPs for each analysis
Table S3. GWAS results for all SNPs achieving P<10-6 from any analysis.
															delta-DAS analysis																										response analysis
															All patients							etanercept						infliximab						adalimumab							all patients							etanercept
															Z							Z						Z						Z							Z							Z
chr	rs	bp	ala	alb	minor allele	MAF	info_REF	geno_REF	info_WTCCC	geno_WTCCC	info_DREAM	geno_DREAM	info_ReAct	geno_ReAct	REF	WTCCC	DREAM	ReAct	beta	p value	q value	REF	WTCCC	DREAM	beta	p value	q value	REF	WTCCC	DREAM	beta	p value	q value	REF	WTCCC	DREAM	ReAct	beta	p value	q value	REF	WTCCC	DREAM	ReAct	beta	p value	q value	REF	WTCCC
1	rs6427528	158782932	A	G	A	0.078715	0.93547	0	0.975	0	0.9746	0	1	1	1.71389	0.496132	0.53151	0.393667	0.106519	0.115202	0.767506	3.48596	2.64308	3.15182	0.71293	7.7806e-08	0.899496	-0.416079	-0.58157	-0.372857	-0.0995708	0.433249	0.982029	0.0910206	1.81987	0.279262	0.393667	0.0856307	0.366574	0.433822	1.37804	-0.344552	0.723224	0.902295	0.183437	0.176012	0.676758	1.9595	1.51726
1	rs1503860	158780080	A	G	G	0.078128	0.93896	0	0.987	0	0.99154	0	0.985	0	1.73352	0.699108	0.47972	0.362235	0.109843	0.103811	0.7508	3.50142	2.67627	2.89382	0.69569	1.38254e-07	0.97557	-0.408357	-0.413928	-0.379602	-0.0876226	0.489031	0.998235	0.0990918	1.63788	0.330066	0.362235	0.083454	0.3791	0.54007	1.41985	-0.155872	0.607733	0.902295	0.190099	0.159738	0.741744	1.97959	1.52164
10	rs12570744	6829469	C	T	T	0.17416	0.91135	2	0.932	0	1	1	1	1	-2.20404	-2.99714	-1.01232	-1.05849	-0.166354	0.000550463	0.256179	-0.231913	0.209898	0.411824	0.0153674	0.868484	0.886911	-3.19758	-3.70095	-2.14671	-0.493191	1.91542e-07	0.49329	0.234442	1.76694	-0.214012	-1.05849	-0.0150304	0.819648	0.231682	-2.6355	-2.35048	0.33833	-0.451263	-0.252445	0.00726559	0.133779	-1.10853	-0.00626661
14	rs7141276	34204937	A	G	A	0.40645	0.97909	2	0.525	0	1	1	0.978	0	2.85019	2.34556	0.290057	0.373167	0.103032	0.00777709	0.0797944	-0.623132	1.29535	0.950066	0.0458133	0.518469	0.279163	2.55979	2.07485	0.0673679	0.204948	0.00886288	0.134538	3.65535	-0.583158	-0.193532	0.373167	0.0584957	0.273403	0.00538536	3.42363	3.34222	2.20671	0.0648417	0.367161	1.84449e-06	0.170706	-0.258766	2.05189
11	rs10833455	21056463	A	G	A	0.43225	0.93907	0	0.719	0	0.94659	0	1	1	1.96897	0.943648	1.86772	1.07388	0.114187	0.00240908	0.977503	-0.557024	-0.297565	-0.62183	-0.0629143	0.391684	0.97444	1.71585	1.17178	0.735432	0.151214	0.0358149	0.79764	2.40016	-0.728127	1.90896	1.07388	0.140067	0.00740346	0.27069	2.31761	0.653886	2.54142	1.30205	0.268657	0.000318836	0.802058	-0.644138	-0.276714
11	rs10833456	21056511	A	G	A	0.43239	0.93892	0	0.719	0	0.94658	0	0.993	0	1.96886	0.940974	1.86805	1.08328	0.114238	0.00238919	0.977367	-0.556379	-0.299553	-0.622282	-0.0629732	0.391244	0.974602	1.71463	1.17054	0.736635	0.151182	0.0358689	0.798743	2.4012	-0.726183	1.90891	1.08328	0.140213	0.00729708	0.271105	2.31796	0.65165	2.54092	1.30469	0.268655	0.000319169	0.800852	-0.643419	-0.278798
11	rs7932820	21056960	C	T	C	0.43229	0.93769	0	0.718	0	0.94517	0	0.986	0	-1.95113	-0.930106	-1.87257	-1.09575	-0.11414	0.00243867	0.978689	0.555578	0.305416	0.616555	0.0629889	0.391541	0.976318	-1.69417	-1.16257	-0.742105	-0.150342	0.0370992	0.807894	-2.39252	0.728957	-1.91334	-1.09575	-0.140701	0.00717729	0.273697	-2.30788	-0.642979	-2.54137	-1.31354	-0.268433	0.00032873	0.795312	0.643785	0.26696
14	rs8009551	34202438	G	T	G	0.37885	0.97033	0	0.519	0	0.99672	0	1	1	-2.90049	-2.11794	0.0514829	-0.432606	-0.0944716	0.0167069	0.0612291	0.841283	-1.08735	-0.362754	-0.00397891	0.956684	0.364449	-2.66077	-2.0419	0.0627993	-0.205285	0.00992574	0.100019	-4.05907	0.397647	0.0493997	-0.432606	-0.0757889	0.161096	0.00194039	-3.46402	-3.15152	-1.44846	-0.152491	-0.338472	1.67606e-05	0.137043	0.45322	-1.99219
5	rs4336372	174543946	C	T	C	0.34328	0.98387	0	0.828	0	0.99563	0	1	1	-3.18998	-0.132816	-0.188423	-0.125459	-0.0735362	0.0541377	0.0882386	-0.765168	1.18371	0.306406	0.0164055	0.822706	0.362342	-4.00404	-1.55203	-2.3048	-0.336639	2.91349e-06	0.390517	0.560081	-1.4529	0.782552	-0.125459	0.0240911	0.654283	0.41498	-3.56947	-0.726731	-0.478578	1.0846	-0.201452	0.00913238	0.0486033	-1.00394	0.758085
7	rs10265155	78916097	C	T	C	0.32337	0.99094	0	0.935	0	0.98691	0	1	1	-1.13036	0.320287	-3.02184	-2.04771	-0.121572	0.00166596	0.185499	0.637704	1.84775	-1.30103	0.0626304	0.401069	0.0903374	-1.49094	-0.702775	-1.36297	-0.153699	0.0363895	0.906776	-1.65088	1.16204	-2.16097	-2.04771	-0.158823	0.00330394	0.230156	-1.80949	-0.452424	-4.21691	-0.787823	-0.299494	8.68727e-05	0.0904758	0.345981	0.803475
7	rs1990099	78914372	A	T	A	0.32325	0.99014	0	0.935	0	0.9869	0	0.994	0	-1.14801	0.316701	-2.98694	-2.05494	-0.121219	0.00173205	0.191126	0.618225	1.84466	-1.2912	0.0620259	0.406119	0.092456	-1.48365	-0.702754	-1.35653	-0.153067	0.0371398	0.908804	-1.67734	1.16737	-2.12143	-2.05494	-0.157786	0.00355351	0.221336	-1.82679	-0.453697	-4.17754	-0.780494	-0.298726	9.14145e-05	0.0979889	0.323607	0.803129
info:	imputation info score
geno:	0: imputed
	1: genotyped
	2: genotyped at least for some batch
Z:	beta/se
beta:	estimated from meta analysis
q-value:	p value for Cochran’s Q tests for heterogeneity
[truncated: 17 more columns]
